# Supplementary material for: Healthcare-Associated Clostridioides difficile Infection: A Hospital-Based Retrospective Study in North Eastern Romania
Source: Microorganisms. 2025 Jun 13;13(6):1377. doi: 10.3390/microorganisms13061377 (PMC12196210; doi:10.3390/microorganisms13061377)
Supplement: Supplementary file 1 [file microorganisms-13-01377-s001.zip]

Archive with 1 entries (1 files):
- microorganisms-3640521-supplementary.pdf
